# Supplementary material for: Mendelian randomization study shows a causal effect of asthma on epilepsy risk
Source: Front Immunol. 2023 Feb 13;14:1071580. doi: 10.3389/fimmu.2023.1071580 (PMC9969112; doi:10.3389/fimmu.2023.1071580)
Supplement: Supplementary Data Sheet — Summary of harmonized instrumental variables used in this MR study. [file DataSheet_1.xlsx]

## Sheet: Asthma on Epilepsy-ILAEC
Sheet1: Asthma on Epilepsy-ILAEC
SNP	effect_allele.exposure	other_allele.exposure	effect_allele.outcome	other_allele.outcome	beta.exposure	beta.outcome	eaf.exposure	eaf.outcome	chr	pos	se.outcome	samplesize.outcome	pval.outcome	outcome	proxy.outcome	target_snp.outcome	proxy_snp.outcome	target_a1.outcome	target_a2.outcome	proxy_a1.outcome	proxy_a2.outcome	chr.exposure	pos.exposure	se.exposure	pval.exposure	samplesize.exposure	exposure	action	mr_keep
rs11042902	T	C	T	C	0.0413305	0.000873066	0.307493	0.293	11	10655623	0.00808395	44889	0.9142	epilepsy, all documented cases								11	10655623	0.00711112	6.16936e-09	408422	Asthma	2	TRUE
rs11088309	G	C	G	C	0.0604575	0.012124	0.142544	0.1376	21	36464631	0.0107292	44889	0.2586	epilepsy, all documented cases								21	36464631	0.00931455	8.54673e-11	408422	Asthma	2	TRUE
rs11178649	T	G	T	G	-0.0429255	0.010615	0.407176	0.3975	12	71533238	0.00740236	44889	0.1517	epilepsy, all documented cases								12	71533238	0.00664703	1.06206e-10	408422	Asthma	2	TRUE
rs112267124	A	G	A	G	0.0428843	0.0197866	0.234223	0.2242	17	73838108	0.00877453	44889	0.0241301	epilepsy, all documented cases	TRUE	rs112267124	rs11870078	A	G	A	G	17	73828903	0.00769944	2.55035e-08	408422	Asthma	2	TRUE
rs113981909	A	G	A	G	-0.0613974	-0.000467438	0.115023	0.1068	10	8319849	0.0119856	44889	0.9687	epilepsy, all documented cases	TRUE	rs113981909	rs11595139	A	G	T	C	10	8304992	0.010526	5.44703e-09	408422	Asthma	2	TRUE
rs1608555	T	C	T	C	0.0377471	0.0224758	0.358532	0.3378	7	22807473	0.00765003	44889	0.00330499	epilepsy, all documented cases								7	22807473	0.00682176	3.14196e-08	408422	Asthma	2	TRUE
rs174557	G	A	G	A	-0.0454741	-0.00710848	0.309707	0.3476	11	61597972	0.00755417	44889	0.3467	epilepsy, all documented cases	TRUE	rs174557	rs1535	G	A	G	A	11	61581368	0.00705517	1.15215e-10	408422	Asthma	2	TRUE
rs1870140	G	A	G	A	-0.049794	0.000102314	0.845758	0.8456	10	82246749	0.0102314	44889	0.9923	epilepsy, all documented cases								10	82246749	0.00906558	3.95977e-08	408422	Asthma	2	TRUE
rs2477923	C	T	C	T	-0.0361313	-0.00541144	0.463296	0.4676	10	8565990	0.00749507	44889	0.47	epilepsy, all documented cases								10	8565990	0.00656022	3.63672e-08	408422	Asthma	2	TRUE
rs2800040	A	G	A	G	-0.037524	0.00959824	0.406794	0.4407	6	64244593	0.00724943	44889	0.1855	epilepsy, all documented cases	TRUE	rs2800040	rs2800038	A	G	T	C	6	64239042	0.00684914	4.28578e-08	408422	Asthma	2	TRUE
rs35570272	T	G	T	G	0.0509447	0.0034955	0.396277	0.3982	3	33047662	0.00769933	44889	0.649999	epilepsy, all documented cases								3	33047662	0.00670108	2.90536e-14	408422	Asthma	2	TRUE
rs368981	A	G	A	G	0.0561843	0.008534	0.708867	0.6976	9	6144333	0.0079534	44889	0.2834	epilepsy, all documented cases	TRUE	rs368981	rs386880	G	A	C	T	9	6139009	0.0072267	7.57182e-15	408422	Asthma	2	TRUE
rs3785356	T	C	T	C	0.0563	0.00813295	0.29795	0.2893	16	27349168	0.00814925	44889	0.3184	epilepsy, all documented cases								16	27349168	0.00716317	3.85212e-15	408422	Asthma	2	TRUE
rs413214	A	G	A	G	0.0469332	0.00803635	0.616158	0.6309	5	141530157	0.00747567	44889	0.2823	epilepsy, all documented cases								5	141530157	0.00671099	2.68164e-12	408422	Asthma	2	TRUE
rs4736639	C	G	C	G	-0.0397258	-0.00788912	0.286228	0.2768	8	134185916	0.00826086	44889	0.3396	epilepsy, all documented cases								8	134185916	0.0072377	4.04809e-08	408422	Asthma	2	TRUE
rs7626218	T	A	T	A	-0.0413534	0.00236211	0.395198	0.4107	3	176852038	0.00742802	44889	0.7508	epilepsy, all documented cases								3	176852038	0.00667906	5.95937e-10	408422	Asthma	2	TRUE
rs76493820	G	C	G	C	0.0863742	-0.000789037	0.0579568	0.0598	5	156691025	0.0157807	44889	0.96	epilepsy, all documented cases								5	156691025	0.0140655	8.20881e-10	408422	Asthma	2	TRUE
rs7770794	A	G	A	G	0.0415551	0.0175635	0.285802	0.2742	6	154628603	0.00813125	44889	0.0307397	epilepsy, all documented cases	TRUE	rs7770794	rs9479812	A	G	C	T	6	154627823	0.0072243	8.81211e-09	408422	Asthma	2	TRUE
rs802731	G	C	G	C	0.0479182	0.00528037	0.270854	0.2578	6	128279429	0.00827645	44889	0.5236	epilepsy, all documented cases								6	128279429	0.00733727	6.54184e-11	408422	Asthma	2	TRUE
rs912131	G	A	G	A	0.0580773	0.00180788	0.703887	0.6815	13	100032346	0.00772598	44889	0.8153	epilepsy, all documented cases								13	100032346	0.00713704	4.03738e-16	408422	Asthma	2	TRUE

## Sheet: Asthma on Epilepsy-FinnGen
Sheet2: Asthma on Epilepsy-FinnGen
SNP	effect_allele.exposure	other_allele.exposure	effect_allele.outcome	other_allele.outcome	beta.exposure	beta.outcome	eaf.exposure	eaf.outcome	chr	pos	se.outcome	samplesize.outcome	pval.outcome	outcome	proxy.outcome	target_snp.outcome	proxy_snp.outcome	target_a1.outcome	target_a2.outcome	proxy_a1.outcome	proxy_a2.outcome	chr.exposure	pos.exposure	se.exposure	pval.exposure	samplesize.exposure	exposure	action	mr_keep
rs11042902	T	C	T	C	0.0413305	-0.0179	0.307493	0.3287	11	10655623	0.0198	182367	0.3662	Epilepsy								11	10655623	0.00711112	6.16936e-09	408422	Asthma	2	TRUE
rs11088309	G	C	G	C	0.0604575	0.0047	0.142544	0.1395	21	36464631	0.0268	182367	0.8602	Epilepsy								21	36464631	0.00931455	8.54673e-11	408422	Asthma	2	TRUE
rs11178649	T	G	T	G	-0.0429255	0.0072	0.407176	0.3586	12	71533238	0.0194	182367	0.708401	Epilepsy								12	71533238	0.00664703	1.06206e-10	408422	Asthma	2	TRUE
rs112267124	A	G	A	G	0.0428843	0.0152	0.234223	0.1706	17	73828903	0.0247	182367	0.5378	Epilepsy								17	73828903	0.00769944	2.55035e-08	408422	Asthma	2	TRUE
rs113981909	A	G	A	G	-0.0613974	0.0126	0.115023	0.07398	10	8306727	0.0358	182367	0.7251	Epilepsy	TRUE	rs113981909	rs79733574	A	G	A	G	10	8304992	0.010526	5.44703e-09	408422	Asthma	2	TRUE
rs11567923	CT	C	CT	C	0.0497903	0.02	0.193178	0.2251	10	8109663	0.0224	182367	0.3717	Epilepsy								10	8109663	0.00839034	2.95209e-09	408422	Asthma	2	TRUE
rs117552144	T	C	T	C	0.079499	-0.0567	0.0667517	0.02574	19	3136091	0.0616	182367	0.3571	Epilepsy								19	3136091	0.0138067	8.51197e-09	408422	Asthma	2	TRUE
rs148639908	AT	A	AT	A	-0.0707346	0.0082	0.353557	0.2523	6	90963614	0.0215	182367	0.702301	Epilepsy								6	90963614	0.00682025	3.35043e-25	408422	Asthma	2	TRUE
rs1608555	T	C	T	C	0.0377471	0.0137	0.358532	0.3143	7	22807473	0.0201	182367	0.4935	Epilepsy								7	22807473	0.00682176	3.14196e-08	408422	Asthma	2	TRUE
rs1684466	A	G	A	G	-0.0568948	-0.0109	0.637709	0.6115	3	196359310	0.0194	182367	0.573099	Epilepsy								3	196359310	0.00701248	4.9238e-16	408422	Asthma	2	TRUE
rs16903574	G	C	G	C	0.0865509	0.0109	0.0765121	0.1267	5	14610309	0.0281	182367	0.697199	Epilepsy								5	14610309	0.0125488	5.30518e-12	408422	Asthma	2	TRUE
rs174557	G	A	G	A	-0.0454741	0.0144	0.309707	0.3154	11	61581656	0.02	182367	0.4729	Epilepsy	TRUE	rs174557	rs174559	G	A	A	G	11	61581368	0.00705517	1.15215e-10	408422	Asthma	2	TRUE
rs1870140	G	A	G	A	-0.049794	-0.015	0.845758	0.8034	10	82246749	0.0234	182367	0.5212	Epilepsy								10	82246749	0.00906558	3.95977e-08	408422	Asthma	2	TRUE
rs200491113	GTAGA	G	GTAGA	G	-0.128778	0.0358	0.032041	0.02055	9	101932851	0.0662	182367	0.5886	Epilepsy								9	101932851	0.0187364	6.28058e-12	408422	Asthma	2	TRUE
rs2296618	G	A	G	A	-0.0618798	-0.0096	0.135293	0.09128	1	198666232	0.0324	182367	0.767701	Epilepsy								1	198666232	0.0096286	1.30434e-10	408422	Asthma	2	TRUE
rs2412099	A	G	A	G	-0.0512979	-0.02	0.42139	0.4141	17	47469186	0.019	182367	0.292	Epilepsy								17	47469186	0.00662702	9.88553e-15	408422	Asthma	2	TRUE
rs2477923	C	T	C	T	-0.0361313	-0.001	0.463296	0.4919	10	8565990	0.0186	182367	0.9559	Epilepsy								10	8565990	0.00656022	3.63672e-08	408422	Asthma	2	TRUE
rs2800040	A	G	A	G	-0.037524	0.0378	0.406794	0.3857	6	64244593	0.0191	182367	0.0479502	Epilepsy	TRUE	rs2800040	rs2800038	A	G	T	C	6	64239042	0.00684914	4.28578e-08	408422	Asthma	2	TRUE
rs35225972	A	G	A	G	0.0438135	-0.0144	0.682812	0.6367	11	1112472	0.0194	182367	0.4578	Epilepsy	TRUE	rs35225972	rs10902092	G	A	A	G	11	1110395	0.00702312	4.41855e-10	408422	Asthma	2	TRUE
rs35320232	T	C	T	G	-0.0557751	-0.0408	0.118792	0.2221	1	198618104	0.023	182367	0.0762606	Epilepsy								1	198618104	0.0101299	3.67046e-08	408422	Asthma	2	FALSE
rs35467801	GT	G	GT	G	-0.0454325	-0.0159	0.274803	0.3315	5	35881130	0.0197	182367	0.4211	Epilepsy								5	35881130	0.00732172	5.46387e-10	408422	Asthma	2	TRUE
rs35570272	T	G	T	G	0.0509447	0.0063	0.396277	0.3554	3	33047662	0.0195	182367	0.7474	Epilepsy								3	33047662	0.00670108	2.90536e-14	408422	Asthma	2	TRUE
rs368981	A	G	A	G	0.0561843	0.0051	0.708867	0.7092	9	6139009	0.0205	182367	0.8039	Epilepsy								9	6139009	0.0072267	7.57182e-15	408422	Asthma	2	TRUE
rs3785356	T	C	T	C	0.0563	-0.0431	0.29795	0.2622	16	27349168	0.0211	182367	0.0409298	Epilepsy								16	27349168	0.00716317	3.85212e-15	408422	Asthma	2	TRUE
rs413214	A	G	A	G	0.0469332	-0.0042	0.616158	0.6564	5	141530157	0.0196	182367	0.8301	Epilepsy								5	141530157	0.00671099	2.68164e-12	408422	Asthma	2	TRUE
rs4736639	C	G	C	G	-0.0397258	0.023	0.286228	0.2044	8	134185916	0.0233	182367	0.3239	Epilepsy								8	134185916	0.0072377	4.04809e-08	408422	Asthma	2	TRUE
rs7626218	T	A	T	A	-0.0413534	-0.0044	0.395198	0.3777	3	176852038	0.0192	182367	0.8201	Epilepsy								3	176852038	0.00667906	5.95937e-10	408422	Asthma	2	TRUE
rs76493820	G	C	G	C	0.0863742	0.0021	0.0579568	0.08034	5	156691025	0.0345	182367	0.9523	Epilepsy								5	156691025	0.0140655	8.20881e-10	408422	Asthma	2	TRUE
rs7770794	A	G	A	G	0.0415551	0.0231	0.285802	0.3484	6	154627823	0.0195	182367	0.2366	Epilepsy								6	154627823	0.0072243	8.81211e-09	408422	Asthma	2	TRUE
rs78556180	T	G	T	G	0.0506806	-0.0467	0.146826	0.1306	1	173057239	0.0279	182367	0.094591	Epilepsy								1	173057239	0.00922962	3.99485e-08	408422	Asthma	2	TRUE
rs7961712	A	G	A	G	0.0564852	0.0121	0.849901	0.8644	12	94604963	0.0271	182367	0.6549	Epilepsy								12	94604963	0.00917211	7.34971e-10	408422	Asthma	2	TRUE
rs802731	G	C	G	C	0.0479182	-0.0059	0.270854	0.2553	6	128279429	0.0214	182367	0.783901	Epilepsy								6	128279429	0.00733727	6.54184e-11	408422	Asthma	2	TRUE
rs912131	G	A	G	A	0.0580773	-0.0285	0.703887	0.6418	13	100032346	0.0193	182367	0.1404	Epilepsy								13	100032346	0.00713704	4.03738e-16	408422	Asthma	2	TRUE
rs919826	C	T	C	T	-0.0357527	-0.0043	0.489954	0.5023	9	23586654	0.0186	182367	0.8167	Epilepsy								9	23586654	0.00654304	4.649e-08	408422	Asthma	2	TRUE
rs9260752	A	G	A	G	0.180227	-0.0383	0.0211877	0.02398	6	29935010	0.061	182367	0.5307	Epilepsy								6	29935010	0.0320378	1.85042e-08	408422	Asthma	2	TRUE
rs9273386	C	T	C	T	0.133835	0.0477	0.588625	0.4292	6	32627128	0.02	182367	0.0172401	Epilepsy	TRUE	rs9273386	rs9273400	C	T	T	C	6	32626977	0.00915469	2.11495e-48	408422	Asthma	2	TRUE

## Sheet: Asthma-adult on Epilepsy-ILAEC
Sheet3: Asthma-adult on Epilepsy-ILAEC
SNP	effect_allele.exposure	other_allele.exposure	effect_allele.outcome	other_allele.outcome	beta.exposure	beta.outcome	eaf.exposure	eaf.outcome	chr	pos	se.outcome	samplesize.outcome	pval.outcome	outcome	proxy.outcome	target_snp.outcome	proxy_snp.outcome	target_a1.outcome	target_a2.outcome	proxy_a1.outcome	proxy_a2.outcome	se.exposure	pos.exposure	chr.exposure	pval.exposure	samplesize.exposure	exposure	action	mr_keep
rs11088309	G	C	G	C	-0.919155	0.012124	0.141859	0.1376	21	36464631	0.0107292	44889	0.2586	epilepsy, all documented cases								0.0119214	36464631	21	1.50003e-12	327253	Asthma (adult onset)	2	TRUE
rs174535	C	T	C	T	-1.06561	-0.00546982	0.351051	0.3532	11	61551356	0.00761813	44889	0.4727	epilepsy, all documented cases								0.00872234	61551356	11	3.19963e-13	327253	Asthma (adult onset)	2	TRUE
rs2338821	G	A	G	A	-0.95189	0.00741457	0.615397	0.6278	5	141509433	0.00749703	44889	0.3227	epilepsy, all documented cases								0.00855481	141509433	5	8.19993e-09	327253	Asthma (adult onset)	2	TRUE
rs2381712	G	T	G	T	-0.947059	0.00821959	0.520102	0.5022	2	146153254	0.00728042	44889	0.2589	epilepsy, all documented cases	TRUE	rs2381712	rs10201277	G	T	C	A	0.00832742	146145018	2	6.4998e-11	327253	Asthma (adult onset)	2	TRUE
rs3024655	G	A	G	A	-0.882737	-0.00562666	0.938263	0.9387	16	27369502	0.0154155	44889	0.715201	epilepsy, all documented cases								0.017371	27369502	16	7.00003e-13	327253	Asthma (adult onset)	2	TRUE
rs62296577	T	C	T	C	-1.05321	-0.00450506	0.331482	0.3357	3	176849740	0.00793144	44889	0.57	epilepsy, all documented cases								0.0088491	176849740	3	4.70002e-09	327253	Asthma (adult onset)	2	TRUE
rs7824278	A	C	A	C	-1.06233	-0.00606395	0.612723	0.612	8	81303039	0.00768562	44889	0.43	epilepsy, all documented cases	TRUE	rs7824278	rs2001628	C	A	G	A	0.00853908	81298449	8	1.39991e-12	327253	Asthma (adult onset)	2	TRUE

## Sheet: Asthma-adult on Epilepsy-FinnGe
Sheet4: Asthma-adult on Epilepsy-FinnGe
SNP	effect_allele.exposure	other_allele.exposure	effect_allele.outcome	other_allele.outcome	beta.exposure	beta.outcome	eaf.exposure	eaf.outcome	chr	pos	se.outcome	samplesize.outcome	pval.outcome	outcome	proxy.outcome	target_snp.outcome	proxy_snp.outcome	target_a1.outcome	target_a2.outcome	proxy_a1.outcome	proxy_a2.outcome	se.exposure	pos.exposure	chr.exposure	pval.exposure	samplesize.exposure	id.exposure	exposure	action	mr_keep
rs11088309	G	C	G	C	-0.919155	0.0047	0.141859	0.1395	21	36464631	0.0268	182367	0.8602	Epilepsy								0.0119214	36464631	21	1.50003e-12	327253	ebi-a-GCST007799	Asthma (adult onset)	2	TRUE
rs11168252	A	T	A	T	-1.05727	-0.0212	0.240205	0.2508	12	48210318	0.0215	182367	0.3251	Epilepsy								0.00977437	48210318	12	1.2e-08	327253	ebi-a-GCST007799	Asthma (adult onset)	2	TRUE
rs11715524	A	G	A	G	-0.949974	0.0006	0.509752	0.4464	3	195762492	0.0188	182367	0.9754	Epilepsy								0.00836596	195762492	3	8.50002e-10	327253	ebi-a-GCST007799	Asthma (adult onset)	2	TRUE
rs174535	C	T	C	T	-1.06561	-0.0026	0.351051	0.4158	11	61551356	0.0188	182367	0.892	Epilepsy								0.00872234	61551356	11	3.19963e-13	327253	ebi-a-GCST007799	Asthma (adult onset)	2	TRUE
rs17668708	T	C	T	C	-1.09563	-0.0109	0.107293	0.06983	1	198640488	0.0367	182367	0.7663	Epilepsy								0.0135506	198640488	1	1.59993e-11	327253	ebi-a-GCST007799	Asthma (adult onset)	2	TRUE
rs2338821	G	A	G	A	-0.95189	-0.0051	0.615397	0.6568	5	141509433	0.0196	182367	0.7948	Epilepsy								0.00855481	141509433	5	8.19993e-09	327253	ebi-a-GCST007799	Asthma (adult onset)	2	TRUE
rs2381712	G	T	G	T	-0.947059	0.0027	0.520102	0.4293	2	146153254	0.0188	182367	0.8854	Epilepsy	TRUE	rs2381712	rs10201277	G	T	C	A	0.00832742	146145018	2	6.4998e-11	327253	ebi-a-GCST007799	Asthma (adult onset)	2	TRUE
rs28415845	T	C	T	C	-1.06962	0.0067	0.299508	0.3337	11	1145844	0.0198	182367	0.735301	Epilepsy								0.00914001	1145844	11	1.80011e-13	327253	ebi-a-GCST007799	Asthma (adult onset)	2	TRUE
rs3024655	G	A	G	A	-0.882737	0.0222	0.938263	0.9152	16	27369502	0.0334	182367	0.5062	Epilepsy								0.017371	27369502	16	7.00003e-13	327253	ebi-a-GCST007799	Asthma (adult onset)	2	TRUE
rs4771332	C	T	C	T	-0.942927	-0.0388	0.683128	0.6357	13	100070457	0.0193	182367	0.0448797	Epilepsy								0.00900138	100070457	13	6.59933e-11	327253	ebi-a-GCST007799	Asthma (adult onset)	2	TRUE
rs59227656	CA	C	CA	C	-0.917098	0.0085	0.152005	0.1877	5	110161473	0.0243	182367	0.725401	Epilepsy								0.0116337	110161473	5	1e-13	327253	ebi-a-GCST007799	Asthma (adult onset)	2	TRUE
rs62296577	T	C	T	C	-1.05321	0.0042	0.331482	0.3351	3	176849740	0.0197	182367	0.8314	Epilepsy								0.0088491	176849740	3	4.70002e-09	327253	ebi-a-GCST007799	Asthma (adult onset)	2	TRUE
rs7824278	A	C	A	C	-1.06233	-0.0166	0.612723	0.6557	8	81298449	0.0196	182367	0.3972	Epilepsy								0.00853908	81298449	8	1.39991e-12	327253	ebi-a-GCST007799	Asthma (adult onset)	2	TRUE

## Sheet: Asthma-child on Epilepsy-ILAEC
Sheet5: Asthma-child on Epilepsy-ILAEC
SNP	effect_allele.exposure	other_allele.exposure	effect_allele.outcome	other_allele.outcome	beta.exposure	beta.outcome	eaf.exposure	eaf.outcome	chr	pos	se.outcome	samplesize.outcome	pval.outcome	outcome	proxy.outcome	target_snp.outcome	proxy_snp.outcome	target_a1.outcome	target_a2.outcome	proxy_a1.outcome	proxy_a2.outcome	chr.exposure	pos.exposure	pval.exposure	samplesize.exposure	se.exposure	exposure	action	mr_keep
rs10118244	T	C	T	C	-1.21258	-0.000814316	0.028586	0.0312	9	117697067	0.0214294	44889	0.97	epilepsy, all documented cases								9	117697067	2.80001e-08	314633	0.0347156	Asthma (childhood onset)	2	TRUE
rs10836538	T	G	T	G	-1.08321	-0.00235628	0.348345	0.3568	11	36365253	0.00752805	44889	0.754201	epilepsy, all documented cases								11	36365253	5.19996e-11	314633	0.0121731	Asthma (childhood onset)	2	TRUE
rs12023876	T	G	T	G	-1.07987	0.00734876	0.332481	0.3185	1	203093201	0.00774369	44889	0.3429	epilepsy, all documented cases								1	203093201	3.69999e-10	314633	0.0122595	Asthma (childhood onset)	2	TRUE
rs142716649	G	C	G	C	-0.909791	0.0112945	0.223552	0.2104	18	51830332	0.00883069	44889	0.2008	epilepsy, all documented cases								18	51830332	9.8992e-12	314633	0.0138861	Asthma (childhood onset)	2	TRUE
rs17103286	G	A	G	A	-0.926643	-0.00919249	0.521483	0.5315	14	35885041	0.00749184	44889	0.22	epilepsy, all documented cases								14	35885041	5.19996e-11	314633	0.0116028	Asthma (childhood onset)	2	TRUE
rs188074962	A	G	A	G	-1.11246	0.000101874	0.644761	0.65	12	121372763	0.00783644	44889	0.99	epilepsy, all documented cases	TRUE	rs188074962	rs11065346	G	A	A	G	12	121365431	1.99986e-18	314633	0.0121728	Asthma (childhood onset)	2	TRUE
rs1887704	G	C	G	C	-0.907394	-0.00279527	0.67785	0.6461	13	100004341	0.00755478	44889	0.7113	epilepsy, all documented cases	TRUE	rs1887704	rs1923897	C	G	T	C	13	99974492	4.30031e-15	314633	0.0123881	Asthma (childhood onset)	2	TRUE
rs1893380	C	G	C	G	-0.92337	-0.0245981	0.3792	0.3807	18	48653054	0.007504	44889	0.00104501	epilepsy, all documented cases	TRUE	rs1893380	rs72913285	C	G	A	C	18	48647640	2.19989e-11	314633	0.0119133	Asthma (childhood onset)	2	TRUE
rs1962588	G	T	G	T	-0.922422	0.0162712	0.208405	0.1875	2	30474515	0.00938362	44889	0.0829507	epilepsy, all documented cases	TRUE	rs1962588	rs73925103	G	T	C	A	2	30465122	2e-08	314633	0.0143955	Asthma (childhood onset)	2	TRUE
rs2052690	T	G	T	G	-0.928894	-0.00476637	0.287443	0.2784	11	10664033	0.00811988	44889	0.5572	epilepsy, all documented cases								11	10664033	8e-09	314633	0.0127848	Asthma (childhood onset)	2	TRUE
rs2202750	C	T	C	T	-1.11173	-0.00570298	0.618973	0.5984	8	81294504	0.0073492	44889	0.438	epilepsy, all documented cases								8	81294504	5.40008e-19	314633	0.0118964	Asthma (childhood onset)	2	TRUE
rs2955118	A	G	A	G	-1.08175	-0.00165246	0.274064	0.2911	3	127882064	0.00798288	44889	0.8359	epilepsy, all documented cases								3	127882064	1.6e-09	314633	0.0130292	Asthma (childhood onset)	2	TRUE
rs35570272	T	G	T	G	-0.903966	0.0034955	0.395044	0.3982	3	33047662	0.00769933	44889	0.649999	epilepsy, all documented cases								3	33047662	1.99986e-17	314633	0.0118845	Asthma (childhood onset)	2	TRUE
rs368981	A	G	A	G	-0.890158	0.008534	0.706714	0.6976	9	6144333	0.0079534	44889	0.2834	epilepsy, all documented cases	TRUE	rs368981	rs386880	G	A	C	T	9	6139009	8.9002e-20	314633	0.0127838	Asthma (childhood onset)	2	TRUE
rs3785356	T	C	T	C	-0.896086	0.00813295	0.296628	0.2893	16	27349168	0.00814925	44889	0.3184	epilepsy, all documented cases								16	27349168	6.59933e-18	314633	0.0127265	Asthma (childhood onset)	2	TRUE
rs42403	T	C	T	C	-0.869917	-0.0135215	0.112994	0.1536	5	132093994	0.0100681	44889	0.1793	epilepsy, all documented cases								5	132093994	2.60016e-14	314633	0.0182937	Asthma (childhood onset)	2	TRUE
rs4319131	G	A	G	A	-1.07054	0.00270897	0.455247	0.4353	8	119947651	0.00728219	44889	0.7098	epilepsy, all documented cases								8	119947651	4.90004e-09	314633	0.0116507	Asthma (childhood onset)	2	TRUE
rs4792846	A	G	A	G	-1.08451	-0.00290833	0.540556	0.5256	17	43367152	0.0075541	44889	0.7	epilepsy, all documented cases								17	43367152	3.19963e-12	314633	0.0116449	Asthma (childhood onset)	2	TRUE
rs4917131	G	A	G	A	-1.08637	0.000726438	0.809431	0.8163	7	50324652	0.00968583	44889	0.94	epilepsy, all documented cases								7	50324652	2.59998e-08	314633	0.014876	Asthma (childhood onset)	2	TRUE
rs544253	C	A	C	A	-0.923754	-0.00133239	0.314424	0.2969	9	6142157	0.00802644	44889	0.8681	epilepsy, all documented cases								9	6142157	1.89998e-10	314633	0.0124582	Asthma (childhood onset)	2	TRUE
rs5758364	C	A	C	A	-1.09741	-0.014439	0.77708	0.7949	22	41863423	0.00891849	44889	0.1055	epilepsy, all documented cases	TRUE	rs5758364	rs202631	A	C	A	G	22	41855912	6.59933e-11	314633	0.0142367	Asthma (childhood onset)	2	TRUE
rs6954667	A	C	A	C	-0.931182	0.0208682	0.307031	0.2773	7	22780322	0.00814847	44889	0.0104299	epilepsy, all documented cases								7	22780322	1.40001e-08	314633	0.0125689	Asthma (childhood onset)	2	TRUE
rs7093997	T	C	T	C	-1.0763	-0.00422813	0.477376	0.417	10	8599820	0.00752336	44889	0.5739	epilepsy, all documented cases	TRUE	rs7093997	rs1325884	T	C	C	T	10	8596776	2.19999e-10	314633	0.0115804	Asthma (childhood onset)	2	TRUE
rs7209400	T	C	T	C	-0.924102	0.00500438	0.544959	0.5409	17	47450057	0.00727381	44889	0.491501	epilepsy, all documented cases								17	47450057	1.29987e-11	314633	0.011658	Asthma (childhood onset)	2	TRUE
rs7582757	G	A	G	A	-0.937076	-0.0208794	0.475336	0.4771	2	224700789	0.00728014	44889	0.00413304	epilepsy, all documented cases								2	224700789	2e-08	314633	0.0115733	Asthma (childhood onset)	2	TRUE
rs7626218	T	A	T	A	-1.08332	0.00236211	0.397427	0.4107	3	176852038	0.00742802	44889	0.7508	epilepsy, all documented cases								3	176852038	1.29987e-11	314633	0.0118234	Asthma (childhood onset)	2	TRUE
rs835673	C	T	C	T	-0.931038	-0.00738114	0.734279	0.7387	1	226960025	0.0083972	44889	0.3795	epilepsy, all documented cases								1	226960025	4.79999e-08	314633	0.0130928	Asthma (childhood onset)	2	TRUE
rs912425	A	G	A	G	-1.08376	0.00460689	0.760939	0.7644	13	42997324	0.00848414	44889	0.5871	epilepsy, all documented cases								13	42997324	3.2e-09	314633	0.0135903	Asthma (childhood onset)	2	TRUE

## Sheet: Asthma-child on Epilepsy-FinnGe
Sheet6: Asthma-child on Epilepsy-FinnGe
SNP	effect_allele.exposure	other_allele.exposure	effect_allele.outcome	other_allele.outcome	beta.exposure	beta.outcome	eaf.exposure	eaf.outcome	chr	pos	se.outcome	samplesize.outcome	pval.outcome	outcome	proxy.outcome	target_snp.outcome	proxy_snp.outcome	target_a1.outcome	target_a2.outcome	proxy_a1.outcome	proxy_a2.outcome	chr.exposure	pos.exposure	pval.exposure	samplesize.exposure	se.exposure	exposure	action	mr_keep
rs10118244	T	C	T	C	-1.21258	-0.0277	0.028586	0.02221	9	117697067	0.0619	182367	0.6541	Epilepsy								9	117697067	2.80001e-08	314633	0.0347156	Asthma (childhood onset)	2	TRUE
rs10187276	C	T	C	T	-1.11605	-0.0291	0.748825	0.7309	2	228670437	0.021	182367	0.1667	Epilepsy								2	228670437	1.9002e-16	314633	0.0133467	Asthma (childhood onset)	2	TRUE
rs10737105	G	C	G	C	-1.12268	0.0016	0.797738	0.7844	10	6631223	0.0228	182367	0.9447	Epilepsy								10	6631223	1.29987e-15	314633	0.0144795	Asthma (childhood onset)	2	TRUE
rs10836538	T	G	T	G	-1.08321	0.0124	0.348345	0.2763	11	36365253	0.0208	182367	0.5512	Epilepsy								11	36365253	5.19996e-11	314633	0.0121731	Asthma (childhood onset)	2	TRUE
rs11135015	C	T	C	T	-0.934697	0.003	0.329043	0.3585	5	176792557	0.0193	182367	0.8766	Epilepsy								5	176792557	4e-08	314633	0.012296	Asthma (childhood onset)	2	TRUE
rs113660049	A	G	A	G	-0.925415	-0.0275	0.32352	0.2515	19	9137260	0.0217	182367	0.2041	Epilepsy								19	9137260	7.10003e-10	314633	0.0125733	Asthma (childhood onset)	2	TRUE
rs12023876	T	G	T	G	-1.07987	0.0718	0.332481	0.3359	1	203093201	0.0196	182367	0.000253799	Epilepsy								1	203093201	3.69999e-10	314633	0.0122595	Asthma (childhood onset)	2	TRUE
rs12750027	A	G	A	G	-0.869787	-0.0079	0.066209	0.03083	1	213056427	0.0549	182367	0.8855	Epilepsy								1	213056427	1.89998e-09	314633	0.0232417	Asthma (childhood onset)	2	TRUE
rs13035466	A	G	A	G	-0.935764	-0.0114	0.322897	0.4418	2	242854384	0.0187	182367	0.5418	Epilepsy								2	242854384	4.60002e-08	314633	0.0121471	Asthma (childhood onset)	2	TRUE
rs13197551	C	T	C	T	-1.08512	0.0503	0.801539	0.1084	6	35285543	0.0298	182367	0.0919496	Epilepsy	TRUE	rs13197551	rs6937088	T	C	G	C	6	35283958	3.2e-08	314633	0.0147695	Asthma (childhood onset)	2	TRUE
rs142716649	G	C	G	C	-0.909791	-0.0075	0.223552	0.1728	18	51830332	0.0247	182367	0.759799	Epilepsy								18	51830332	9.8992e-12	314633	0.0138861	Asthma (childhood onset)	2	TRUE
rs143326447	C	T	C	T	-0.902426	-0.0185	0.118641	0.1779	2	112268732	0.0244	182367	0.4486	Epilepsy								2	112268732	9.40005e-09	314633	0.0178828	Asthma (childhood onset)	2	TRUE
rs150707349	G	A	G	A	-1.21721	0.0204	0.03074	0.02055	9	101989706	0.066	182367	0.7576	Epilepsy								9	101989706	1.6e-08	314633	0.0348048	Asthma (childhood onset)	2	TRUE
rs1617333	G	A	G	A	-1.09812	0.0365	0.39783	0.2596	1	167436270	0.0214	182367	0.0877304	Epilepsy								1	167436270	2.99985e-15	314633	0.0118628	Asthma (childhood onset)	2	TRUE
rs16903574	G	C	G	C	-0.839851	0.0109	0.075155	0.1267	5	14610309	0.0281	182367	0.697199	Epilepsy								5	14610309	6.4998e-15	314633	0.0223955	Asthma (childhood onset)	2	TRUE
rs17103286	G	A	G	A	-0.926643	-0.0016	0.521483	0.5914	14	35885041	0.0189	182367	0.932	Epilepsy								14	35885041	5.19996e-11	314633	0.0116028	Asthma (childhood onset)	2	TRUE
rs188074962	A	G	A	G	-1.11246	-0.0202	0.644761	0.6281	12	121372763	0.0194	182367	0.2957	Epilepsy	TRUE	rs188074962	rs11065346	G	A	A	G	12	121365431	1.99986e-18	314633	0.0121728	Asthma (childhood onset)	2	TRUE
rs1887704	G	C	G	C	-0.907394	-0.0216	0.67785	0.6151	13	99974492	0.019	182367	0.2564	Epilepsy								13	99974492	4.30031e-15	314633	0.0123881	Asthma (childhood onset)	2	TRUE
rs1893380	C	G	C	G	-0.92337	-0.0001	0.3792	0.3927	18	48647640	0.019	182367	0.9954	Epilepsy								18	48647640	2.19989e-11	314633	0.0119133	Asthma (childhood onset)	2	TRUE
rs1962588	G	T	G	T	-0.922422	0.0379	0.208405	0.1611	2	30480196	0.0253	182367	0.1342	Epilepsy	TRUE	rs1962588	rs6548005	G	T	G	C	2	30465122	2e-08	314633	0.0143955	Asthma (childhood onset)	2	TRUE
rs2052690	T	G	T	G	-0.928894	-0.0131	0.287443	0.3079	11	10664033	0.0202	182367	0.517201	Epilepsy								11	10664033	8e-09	314633	0.0127848	Asthma (childhood onset)	2	TRUE
rs2202750	C	T	C	T	-1.11173	-0.0162	0.618973	0.656	8	81294504	0.0196	182367	0.4067	Epilepsy								8	81294504	5.40008e-19	314633	0.0118964	Asthma (childhood onset)	2	TRUE
rs274943	C	T	C	T	-1.07957	-0.0055	0.483107	0.4908	9	23585839	0.0185	182367	0.766999	Epilepsy								9	23585839	4.00037e-11	314633	0.0115902	Asthma (childhood onset)	2	TRUE
rs2955118	A	G	A	G	-1.08175	0.0266	0.274064	0.3082	3	127882064	0.0201	182367	0.1859	Epilepsy								3	127882064	1.6e-09	314633	0.0130292	Asthma (childhood onset)	2	TRUE
rs35570272	T	G	T	G	-0.903966	0.0063	0.395044	0.3554	3	33047662	0.0195	182367	0.7474	Epilepsy								3	33047662	1.99986e-17	314633	0.0118845	Asthma (childhood onset)	2	TRUE
rs368981	A	G	A	G	-0.890158	0.0051	0.706714	0.7092	9	6139009	0.0205	182367	0.8039	Epilepsy								9	6139009	8.9002e-20	314633	0.0127838	Asthma (childhood onset)	2	TRUE
rs3785356	T	C	T	C	-0.896086	-0.0431	0.296628	0.2622	16	27349168	0.0211	182367	0.0409298	Epilepsy								16	27349168	6.59933e-18	314633	0.0127265	Asthma (childhood onset)	2	TRUE
rs42403	T	C	T	C	-0.869917	-0.0373	0.112994	0.271	5	132093994	0.0209	182367	0.0747102	Epilepsy								5	132093994	2.60016e-14	314633	0.0182937	Asthma (childhood onset)	2	TRUE
rs4319131	G	A	G	A	-1.07054	0.0068	0.455247	0.4501	8	119947651	0.0187	182367	0.716699	Epilepsy								8	119947651	4.90004e-09	314633	0.0116507	Asthma (childhood onset)	2	TRUE
rs4792846	A	G	A	G	-1.08451	0.0153	0.540556	0.4982	17	43367152	0.0186	182367	0.4129	Epilepsy								17	43367152	3.19963e-12	314633	0.0116449	Asthma (childhood onset)	2	TRUE
rs4916534	G	A	G	A	-1.12664	-0.0283	0.08101	0.08431	3	196373630	0.0339	182367	0.4043	Epilepsy								3	196373630	2.30001e-08	314633	0.0213541	Asthma (childhood onset)	2	TRUE
rs4917131	G	A	G	A	-1.08637	-0.0114	0.809431	0.8384	7	50324652	0.0253	182367	0.652001	Epilepsy								7	50324652	2.59998e-08	314633	0.014876	Asthma (childhood onset)	2	TRUE
rs544253	C	A	C	A	-0.923754	-0.019	0.314424	0.2966	9	6142157	0.0206	182367	0.3564	Epilepsy								9	6142157	1.89998e-10	314633	0.0124582	Asthma (childhood onset)	2	TRUE
rs5758364	C	A	C	A	-1.09741	-0.0455	0.77708	0.7646	22	41863423	0.0219	182367	0.0380996	Epilepsy	TRUE	rs5758364	rs202631	A	C	A	G	22	41855912	6.59933e-11	314633	0.0142367	Asthma (childhood onset)	2	TRUE
rs61584523	C	G	C	G	-1.18425	-0.0386	0.038919	0.02851	16	87899585	0.0566	182367	0.4956	Epilepsy								16	87899585	2.99999e-08	314633	0.030532	Asthma (childhood onset)	2	TRUE
rs6954667	A	C	A	C	-0.931182	0.0185	0.307031	0.2536	7	22780322	0.0214	182367	0.3857	Epilepsy								7	22780322	1.40001e-08	314633	0.0125689	Asthma (childhood onset)	2	TRUE
rs7093997	T	C	T	C	-1.0763	-0.0099	0.477376	0.4675	10	8596776	0.0187	182367	0.5971	Epilepsy								10	8596776	2.19999e-10	314633	0.0115804	Asthma (childhood onset)	2	TRUE
rs7209400	T	C	T	C	-0.924102	0.0283	0.544959	0.5216	17	47450057	0.0187	182367	0.1295	Epilepsy								17	47450057	1.29987e-11	314633	0.011658	Asthma (childhood onset)	2	TRUE
rs7582757	G	A	G	A	-0.937076	0.0456	0.475336	0.4432	2	224700789	0.0187	182367	0.015	Epilepsy								2	224700789	2e-08	314633	0.0115733	Asthma (childhood onset)	2	TRUE
rs7625643	G	A	G	A	-0.934908	0.0061	0.443078	0.4592	3	141150026	0.0187	182367	0.7438	Epilepsy								3	141150026	1.09999e-08	314633	0.0117905	Asthma (childhood onset)	2	TRUE
rs7626218	T	A	T	A	-1.08332	-0.0044	0.397427	0.3777	3	176852038	0.0192	182367	0.8201	Epilepsy								3	176852038	1.29987e-11	314633	0.0118234	Asthma (childhood onset)	2	TRUE
rs835673	C	T	C	T	-0.931038	-0.024	0.734279	0.7578	1	226960025	0.0217	182367	0.2694	Epilepsy								1	226960025	4.79999e-08	314633	0.0130928	Asthma (childhood onset)	2	TRUE
rs892225	G	A	G	A	-0.925896	0.0207	0.381377	0.2988	19	1152656	0.0205	182367	0.3116	Epilepsy								19	1152656	1.5e-10	314633	0.012027	Asthma (childhood onset)	2	TRUE
rs912425	A	G	A	G	-1.08376	0.0071	0.760939	0.8164	13	42997324	0.024	182367	0.768599	Epilepsy								13	42997324	3.2e-09	314633	0.0135903	Asthma (childhood onset)	2	TRUE
rs916379	T	C	T	C	-0.937485	0.0074	0.584552	0.594	1	9341128	0.0189	182367	0.6977	Epilepsy								1	9341128	4.49997e-08	314633	0.0118045	Asthma (childhood onset)	2	TRUE

## Sheet: Relevant phenotypes of the inst
Sheet7: Phenotypes (P<5E-08) associated with instrumental variables identified in PhenoScanner V2.
SNP(Instrumental variables)	Beta	SE	P-value	Phenotype	PMID	Year
rs10187276	0.007163	0.001312	4.825e-08	No blood clot, bronchitis, emphysema, asthma, rhinitis, eczema or allergy diagnosed by doctor	UKBB	2017
rs10737105	0.005463	0.0009704	1.804e-08	Asthma	UKBB	2017
	-0.007794	0.001419	3.94e-08	No blood clot, bronchitis, emphysema, asthma, rhinitis, eczema or allergy diagnosed by doctor	UKBB	2017
	0.005425	0.0009722	2.407e-08	Self-reported asthma	UKBB	2017
rs10836538	-0.007004	0.001197	4.887e-09	No blood clot, bronchitis, emphysema, asthma, rhinitis, eczema or allergy diagnosed by doctor	UKBB	2017
rs11178649	0.005105	0.000793	1.216e-10	Asthma	UKBB	2017
	0.005028	0.0007946	2.495e-10	Self-reported asthma	UKBB	2017
rs112267124	-0.007314	0.001258	6.036e-09	Self-reported hypertension	UKBB	2017
	-0.007202	0.001275	1.617e-08	Vascular or heart problems diagnosed by doctor: high blood pressure	UKBB	2017
rs12023876	0.004999	0.0008261	1.443e-09	Asthma	UKBB	2017
	0.004721	0.0008277	1.174e-08	Self-reported asthma	UKBB	2017
rs13197551	0.02646	0.004539	5.558e-09	Granulocyte percentage of myeloid white cells	27863252	2016
	0.02605	0.004573	1.233e-08	Lymphocyte count	27863252	2016
	-0.03297	0.004527	3.268e-13	Monocyte percentage of white cells	27863252	2016
	0.02738	0.004554	1.815e-09	White blood cell count	27863252	2016
rs143326447	-0.03108	0.005469	1.327e-08	Hematocrit	27863252	2016
	0.06495	0.005479	2.076e-32	Mean corpuscular hemoglobin	27863252	2016
	0.06603	0.005465	1.298e-33	Mean corpuscular volume	27863252	2016
	-0.06399	0.005504	3.039e-31	Red blood cell count	27863252	2016
rs148639908	NA	NA	3.107e-26	Eosinophil count	27863252	2016
	NA	NA	4.026e-18	Eosinophil percentage of granulocytes	27863252	2016
	NA	NA	4.222e-19	Eosinophil percentage of white cells	27863252	2016
	NA	NA	7.31e-10	Lymphocyte count	27863252	2016
	NA	NA	3.52e-08	Mean corpuscular volume	27863252	2016
	NA	NA	5.498e-11	Monocyte percentage of white cells	27863252	2016
	NA	NA	6.227e-19	Neutrophil percentage of granulocytes	27863252	2016
	NA	NA	9.541e-28	Sum eosinophil basophil counts	27863252	2016
	NA	NA	1.708e-12	Allergic disease	29083406	2017
rs150707349	0.0139	0.00234	2.859e-09	Asthma	UKBB	2017
	0.01426	0.002344	1.186e-09	Self-reported asthma	UKBB	2017
rs1608555	0.004459	0.0008152	4.503e-08	Asthma	UKBB	2017
rs1617333	0.0398	0.006	2.878e-11	Allergic disease	29083406	2017
rs1684466	-0.005189	0.0008367	5.591e-10	Asthma	UKBB	2017
	-0.005638	0.0008383	1.747e-11	Self-reported asthma	UKBB	2017
rs16903574	-0.07	0.011	1.678e-10	Allergic disease	29083406	2017
	-0.06859	0.00962	1e-12	Allergic disease asthma hay fever or eczema	29083406	2017
	-0.0108	0.001494	4.856e-13	Asthma	UKBB	2017
	-0.0185	0.003129	3.417e-09	Doctor diagnosed asthma	UKBB	2017
	0.01449	0.002185	3.354e-11	No blood clot, bronchitis, emphysema, asthma, rhinitis, eczema or allergy diagnosed by doctor	UKBB	2017
	-0.01106	0.001497	1.521e-13	Self-reported asthma	UKBB	2017
rs174557	0.02666	0.003849	4.286e-12	Eosinophil count	27863252	2016
	0.02893	0.003876	8.366e-14	Granulocyte count	27863252	2016
	0.03263	0.003856	2.673e-17	Granulocyte percentage of myeloid white cells	27863252	2016
	-0.02305	0.003812	1.479e-09	Hematocrit	27863252	2016
	-0.02691	0.003828	2.075e-12	Hemoglobin concentration	27863252	2016
	0.02385	0.003811	3.871e-10	Mean corpuscular volume	27863252	2016
	0.0462	0.003902	2.421e-32	Mean platelet volume	27863252	2016
	-0.03006	0.003846	5.517e-15	Monocyte percentage of white cells	27863252	2016
	0.02633	0.003886	1.248e-11	Myeloid white cell count	27863252	2016
	0.02613	0.003866	1.39e-11	Neutrophil count	27863252	2016
	-0.03848	0.003934	1.361e-22	Platelet count	27863252	2016
	-0.03361	0.003839	2.061e-18	Red blood cell count	27863252	2016
	0.05203	0.00382	3.061e-42	Red cell distribution width	27863252	2016
	0.02635	0.003873	1.017e-11	Sum basophil neutrophil counts	27863252	2016
	0.02492	0.003853	9.951e-11	Sum eosinophil basophil counts	27863252	2016
	0.02884	0.00387	9.131e-14	Sum neutrophil eosinophil counts	27863252	2016
	0.02516	0.003869	7.96e-11	White blood cell count	27863252	2016
rs17668708	0.04015	0.005821	5.314e-12	Eosinophil count	27863252	2016
	0.03632	0.00584	5.014e-10	Eosinophil percentage of granulocytes	27863252	2016
	0.04339	0.005815	8.459e-14	Eosinophil percentage of white cells	27863252	2016
	0.03518	0.00583	1.6e-09	Sum eosinophil basophil counts	27863252	2016
rs1887704	-0.02717	0.003816	1.077e-12	Eosinophil count	27863252	2016
	-0.02574	0.003829	1.807e-11	Eosinophil percentage of granulocytes	27863252	2016
	-0.02729	0.003812	8.07e-13	Eosinophil percentage of white cells	27863252	2016
	0.02349	0.003829	8.507e-10	Neutrophil percentage of granulocytes	27863252	2016
	-0.02521	0.00382	4.1e-11	Sum eosinophil basophil counts	27863252	2016
	-0.006806	0.0008356	3.82e-16	Asthma	UKBB	2017
	0.008745	0.001222	8.183e-13	No blood clot, bronchitis, emphysema, asthma, rhinitis, eczema or allergy diagnosed by doctor	UKBB	2017
	-0.006674	0.0008372	1.565e-15	Self-reported asthma	UKBB	2017
rs2052690	-0.02725	0.003991	8.579e-12	Mean platelet volume	27863252	2016
	-0.01922	0.002721	1.619e-12	Diastolic blood pressure	UKBB	2017
	-0.01885	0.002719	4.182e-12	Systolic blood pressure	UKBB	2017
rs2202750	-0.0417	0.0059	1.325e-12	Allergic disease	29083406	2017
	-0.006783	0.000801	2.507e-17	Asthma	UKBB	2017
	-0.009447	0.001678	1.818e-08	Doctor diagnosed asthma	UKBB	2017
	0.008608	0.001171	1.982e-13	No blood clot, bronchitis, emphysema, asthma, rhinitis, eczema or allergy diagnosed by doctor	UKBB	2017
	-0.006926	0.0008025	6.149e-18	Self-reported asthma	UKBB	2017
	-0.0705	0.01281	3.75e-08	Asthma	29273806	2018
	-0.07652	0.012	1.78e-10	Asthma	29273806	2018
rs2296618	0.03834	0.005205	1.761e-13	Eosinophil count	27863252	2016
	0.03373	0.005222	1.056e-10	Eosinophil percentage of granulocytes	27863252	2016
	0.03862	0.005199	1.094e-13	Eosinophil percentage of white cells	27863252	2016
	-0.02911	0.005168	1.782e-08	Mean corpuscular hemoglobin	27863252	2016
	-0.02981	0.005151	7.172e-09	Mean corpuscular volume	27863252	2016
	-0.03082	0.005224	3.612e-09	Neutrophil percentage of granulocytes	27863252	2016
	0.03592	0.005211	5.481e-12	Sum eosinophil basophil counts	27863252	2016
	-0.03592	0.005202	5e-12	Sum eosinophil basophil counts	27863252	2016
	0.006627	0.001148	7.805e-09	Asthma	UKBB	2017
	0.006829	0.00115	2.901e-09	Self-reported asthma	UKBB	2017
rs2338821	0.04479	0.003664	2.296e-34	Eosinophil count	27863252	2016
	0.03104	0.003676	3.025e-17	Eosinophil percentage of granulocytes	27863252	2016
	0.03607	0.00366	6.554e-23	Eosinophil percentage of white cells	27863252	2016
	0.03055	0.003688	1.183e-16	Granulocyte count	27863252	2016
	0.02226	0.003671	1.321e-09	Granulocyte percentage of myeloid white cells	27863252	2016
	0.02938	0.003697	1.908e-15	Myeloid white cell count	27863252	2016
	0.02604	0.00368	1.482e-12	Neutrophil count	27863252	2016
	-0.03001	0.003676	3.217e-16	Neutrophil percentage of granulocytes	27863252	2016
	0.03107	0.003743	1.04e-16	Platelet count	27863252	2016
	0.04158	0.003756	1.737e-28	Plateletcrit	27863252	2016
	0.02691	0.003685	2.852e-13	Sum basophil neutrophil counts	27863252	2016
	0.04548	0.003667	2.538e-35	Sum eosinophil basophil counts	27863252	2016
	0.02961	0.003683	9.002e-16	Sum neutrophil eosinophil counts	27863252	2016
	0.02626	0.003683	1.002e-12	White blood cell count	27863252	2016
	0.0347	0.0059	3.451e-09	Allergic disease	29083406	2017
	0.004654	0.0008002	6.037e-09	Asthma	UKBB	2017
	-0.007709	0.00117	4.422e-11	No blood clot, bronchitis, emphysema, asthma, rhinitis, eczema or allergy diagnosed by doctor	UKBB	2017
	0.004692	0.0008017	4.862e-09	Self-reported asthma	UKBB	2017
rs2412099	-0.02675	0.003623	1.533e-13	Eosinophil count	27863252	2016
	-0.02214	0.003635	1.121e-09	Eosinophil percentage of granulocytes	27863252	2016
	-0.02371	0.003619	5.659e-11	Eosinophil percentage of white cells	27863252	2016
	0.02082	0.003636	1.029e-08	Neutrophil percentage of granulocytes	27863252	2016
	-0.02581	0.003627	1.113e-12	Sum eosinophil basophil counts	27863252	2016
	-0.005897	0.0007896	8.129e-14	Asthma	UKBB	2017
	0.009961	0.001751	1.288e-08	Height	UKBB	2017
	0.0105	0.001741	1.621e-09	Impedance of arm left	UKBB	2017
	0.009496	0.001734	4.304e-08	Impedance of arm right	UKBB	2017
	0.01533	0.002248	9.059e-12	Impedance of leg left	UKBB	2017
	0.01525	0.00223	8.061e-12	Impedance of leg right	UKBB	2017
	0.01337	0.00188	1.154e-12	Impedance of whole body	UKBB	2017
	-0.009023	0.001581	1.156e-08	Medication for cholesterol, blood pressure or diabetes: blood pressure medication	UKBB	2017
	0.008203	0.001154	1.197e-12	No blood clot, bronchitis, emphysema, asthma, rhinitis, eczema or allergy diagnosed by doctor	UKBB	2017
	-0.005579	0.0007911	1.756e-12	Self-reported asthma	UKBB	2017
	-0.006358	0.001081	4.116e-09	Self-reported hypertension	UKBB	2017
	-0.007016	0.001096	1.561e-10	Vascular or heart problems diagnosed by doctor: high blood pressure	UKBB	2017
	0.008177	0.001126	3.808e-13	Vascular or heart problems diagnosed by doctor: none of the above	UKBB	2017
	-0.006165	0.00101	1.021e-09	Wheeze or whistling in the chest in last year	UKBB	2017
rs2477923	0.02384	0.003589	3.058e-11	Eosinophil count	27863252	2016
	0.02351	0.0036	6.624e-11	Eosinophil percentage of granulocytes	27863252	2016
	0.02405	0.003585	1.96e-11	Eosinophil percentage of white cells	27863252	2016
	-0.02132	0.003601	3.213e-09	Neutrophil percentage of granulocytes	27863252	2016
	0.02269	0.003593	2.698e-10	Sum eosinophil basophil counts	27863252	2016
	0.0332	0.0057	7.227e-09	Allergic disease	29083406	2017
	0.004608	0.0007823	3.865e-09	Asthma	UKBB	2017
	-0.00658	0.001144	8.774e-09	No blood clot, bronchitis, emphysema, asthma, rhinitis, eczema or allergy diagnosed by doctor	UKBB	2017
	0.004395	0.0007837	2.047e-08	Self-reported asthma	UKBB	2017
rs274943	-0.01324	0.002084	2.15e-10	Forced expiratory volume in 1-second	UKBB	2017
	-0.01361	0.002291	2.836e-09	Forced expiratory volume in 1-second, best measure	UKBB	2017
rs2955118	0.01581	0.002794	1.534e-08	Age at menarche	UKBB	2017
rs3024655	-0.01224	0.001627	5.324e-14	Asthma	UKBB	2017
	0.01701	0.002379	8.901e-13	No blood clot, bronchitis, emphysema, asthma, rhinitis, eczema or allergy diagnosed by doctor	UKBB	2017
	-0.01169	0.001631	7.548e-13	Self-reported asthma	UKBB	2017
rs35225972	0.008367	0.001454	8.802e-09	Bring up phlegm or sputum/mucus on most days	UKBB	2017
	0.004628	0.0008386	3.413e-08	Self-reported asthma	UKBB	2017
	-0.02424	0.003692	5.132e-11	Eosinophil count	27863252	2016
	-0.02435	0.003705	4.919e-11	Eosinophil percentage of granulocytes	27863252	2016
	-0.02402	0.003688	7.385e-11	Eosinophil percentage of white cells	27863252	2016
	0.02609	0.003705	1.889e-12	Neutrophil percentage of granulocytes	27863252	2016
	-0.02587	0.003696	2.555e-12	Sum eosinophil basophil counts	27863252	2016
	-0.005589	8e-04	2.834e-12	Asthma	UKBB	2017
	0.008339	0.00117	1.008e-12	No blood clot, bronchitis, emphysema, asthma, rhinitis, eczema or allergy diagnosed by doctor	UKBB	2017
	-0.005748	0.0008016	7.446e-13	Self-reported asthma	UKBB	2017
rs3785356	0.02757	0.003935	2.455e-12	Eosinophil count	27863252	2016
	0.02188	0.003949	3.021e-08	Eosinophil percentage of granulocytes	27863252	2016
	0.02457	0.003932	4.16e-10	Eosinophil percentage of white cells	27863252	2016
	0.02504	0.00394	2.072e-10	Sum eosinophil basophil counts	27863252	2016
	0.02757	0.003919	2e-12	Eosinophil counts	27863252	2016
	0.02504	0.003937	2e-10	Sum eosinophil basophil counts	27863252	2016
	0.006198	0.0008551	4.245e-13	Asthma	UKBB	2017
	-0.008472	0.00125	1.232e-11	No blood clot, bronchitis, emphysema, asthma, rhinitis, eczema or allergy diagnosed by doctor	UKBB	2017
	0.00609	0.0008567	1.177e-12	Self-reported asthma	UKBB	2017
rs413214	0.04489	0.003671	2.213e-34	Eosinophil count	27863252	2016
	0.03116	0.003683	2.668e-17	Eosinophil percentage of granulocytes	27863252	2016
	0.03626	0.003667	4.767e-23	Eosinophil percentage of white cells	27863252	2016
	0.03043	0.003695	1.79e-16	Granulocyte count	27863252	2016
	0.02236	0.003678	1.198e-09	Granulocyte percentage of myeloid white cells	27863252	2016
	0.02923	0.003704	2.996e-15	Myeloid white cell count	27863252	2016
	0.02589	0.003687	2.162e-12	Neutrophil count	27863252	2016
	-0.03007	0.003683	3.227e-16	Neutrophil percentage of granulocytes	27863252	2016
	0.03096	0.003751	1.528e-16	Platelet count	27863252	2016
	0.04136	0.003763	4.21e-28	Plateletcrit	27863252	2016
	0.02678	0.003693	4.054e-13	Sum basophil neutrophil counts	27863252	2016
	0.04546	0.003674	3.666e-35	Sum eosinophil basophil counts	27863252	2016
	0.02946	0.00369	1.4e-15	Sum neutrophil eosinophil counts	27863252	2016
	0.02599	0.00369	1.893e-12	White blood cell count	27863252	2016
	0.0348	0.0059	3.33e-09	Allergic disease	29083406	2017
	0.004704	0.0008007	4.243e-09	Asthma	UKBB	2017
	-0.007761	0.001171	3.377e-11	No blood clot, bronchitis, emphysema, asthma, rhinitis, eczema or allergy diagnosed by doctor	UKBB	2017
	0.004741	0.0008022	3.425e-09	Self-reported asthma	UKBB	2017
rs11042902	-0.0247	0.003962	4.552e-10	Mean platelet volume	27863252	2016
	-0.01697	0.002681	2.448e-10	Diastolic blood pressure	UKBB	2017
	-0.0157	0.002679	4.609e-09	Systolic blood pressure	UKBB	2017
rs11088309	-0.03977	0.005084	5.175e-15	Eosinophil count	27863252	2016
	-0.03322	0.005099	7.298e-11	Eosinophil percentage of granulocytes	27863252	2016
	-0.03758	0.005078	1.353e-13	Eosinophil percentage of white cells	27863252	2016
	0.02858	0.005099	2.08e-08	Neutrophil percentage of granulocytes	27863252	2016
	-0.03573	0.005089	2.216e-12	Sum eosinophil basophil counts	27863252	2016
	-0.00688	0.001113	6.266e-10	Asthma	UKBB	2017
	0.009132	0.001627	1.982e-08	No blood clot, bronchitis, emphysema, asthma, rhinitis, eczema or allergy diagnosed by doctor	UKBB	2017
	-0.007148	0.001115	1.423e-10	Self-reported asthma	UKBB	2017
rs11135015	0.02268	0.003753	1.507e-09	Hematocrit	27863252	2016
	0.02146	0.00378	1.373e-08	Red blood cell count	27863252	2016
	0.001281	0.0002306	2.784e-08	Self-reported kidney stone or ureter stone/bladder stone	UKBB	2017
rs11168252	0.0348	0.004298	5.683e-16	Platelet count	27863252	2016
	0.0312	0.004313	4.727e-13	Plateletcrit	27863252	2016
	-0.0458	0.007	6.182e-11	Allergic disease	29083406	2017
	-0.006934	0.001254	3.188e-08	Self-reported hypertension	UKBB	2017
	0.00238	0.0004071	5.082e-09	Varicose veins of lower extremities	UKBB	2017
	-0.007502	0.001271	3.58e-09	Vascular or heart problems diagnosed by doctor: high blood pressure	UKBB	2017
rs42403	0.009328	0.001229	3.21e-14	Asthma	UKBB	2017
	-0.01164	0.001797	9.214e-11	No blood clot, bronchitis, emphysema, asthma, rhinitis, eczema or allergy diagnosed by doctor	UKBB	2017
	0.008727	0.001231	1.361e-12	Self-reported asthma	UKBB	2017
rs4319131	-0.0546	0.007571	1.78e-12	Femoral neck mineral density	26367794	2015
	NA	NA	9.366e-14	Femoral neck bone mineral density	22504420	2012
	NA	NA	2.919e-15	Lumbar spine bone mineral density in females	22504420	2012
	-0.07689	0.008824	1.82e-17	Lumber spine bone mineral density	26367794	2015
	NA	NA	1.124e-17	Lumbar spine bone mineral density	22504420	2012
	NA	NA	9.8e-14	Lumbar spine bone mineral density	19801982	2009
	-0.01267	0.001891	2.033e-11	Sitting height	UKBB	2017
rs4771332	0.03001	0.00386	7.559e-15	Eosinophil count	27863252	2016
	0.02613	0.003873	1.499e-11	Eosinophil percentage of granulocytes	27863252	2016
	0.02849	0.003856	1.493e-13	Eosinophil percentage of white cells	27863252	2016
	-0.02351	0.003873	1.278e-09	Neutrophil percentage of granulocytes	27863252	2016
	0.02814	0.003864	3.256e-13	Sum eosinophil basophil counts	27863252	2016
	0.006332	0.0008426	5.71e-14	Asthma	UKBB	2017
	-0.00835	0.001232	1.217e-11	No blood clot, bronchitis, emphysema, asthma, rhinitis, eczema or allergy diagnosed by doctor	UKBB	2017
	0.006126	0.0008442	3.972e-13	Self-reported asthma	UKBB	2017
rs4792846	0.006765	0.001145	3.479e-09	No blood clot, bronchitis, emphysema, asthma, rhinitis, eczema or allergy diagnosed by doctor	UKBB	2017
rs4916534	0.0669	0.011	1.084e-09	Allergic disease	29083406	2017
	-0.01221	0.002103	6.4e-09	No blood clot, bronchitis, emphysema, asthma, rhinitis, eczema or allergy diagnosed by doctor	UKBB	2017
rs4917131	-0.05175	0.00461	3.02e-29	Granulocyte percentage of myeloid white cells	27863252	2016
	0.04264	0.00461	2.257e-20	Monocyte count	27863252	2016
	0.05758	0.004597	5.439e-36	Monocyte percentage of white cells	27863252	2016
	-0.05175	0.004609	3e-29	Granulocyte percentage of myeloid white cells	27863252	2016
	-0.05758	0.004595	5e-36	Monocyte percentage of white cells	27863252	2016
rs544253	0.007336	0.001222	1.945e-09	No blood clot, bronchitis, emphysema, asthma, rhinitis, eczema or allergy diagnosed by doctor	UKBB	2017
rs5758364	0.02703	0.004424	1.001e-09	Eosinophil percentage of granulocytes	27863252	2016
	0.02478	0.004404	1.845e-08	Eosinophil percentage of white cells	27863252	2016
	-0.02785	0.004424	3.095e-10	Neutrophil percentage of granulocytes	27863252	2016
	0.02432	0.004414	3.572e-08	Sum eosinophil basophil counts	27863252	2016
rs62296577	0.004868	0.0008285	4.222e-09	Asthma	UKBB	2017
	0.004829	0.00083	5.967e-09	Self-reported asthma	UKBB	2017
rs7093997	0.02487	0.003577	3.545e-12	Eosinophil count	27863252	2016
	0.0244	0.003588	1.056e-11	Eosinophil percentage of granulocytes	27863252	2016
	0.02504	0.003573	2.415e-12	Eosinophil percentage of white cells	27863252	2016
	-0.02217	0.003589	6.531e-10	Neutrophil percentage of granulocytes	27863252	2016
	0.02369	0.003581	3.698e-11	Sum eosinophil basophil counts	27863252	2016
	0.0348	0.0058	1.414e-09	Allergic disease	29083406	2017
	-0.00698	0.001139	8.974e-10	No blood clot, bronchitis, emphysema, asthma, rhinitis, eczema or allergy diagnosed by doctor	UKBB	2017
rs7209400	-0.02062	0.00357	7.613e-09	Eosinophil percentage of white cells	27863252	2016
	-0.0327	0.0057	1.123e-08	Allergic disease	29083406	2017
	-0.00593	0.0007842	3.977e-14	Asthma	UKBB	2017
	-0.01387	0.00248	2.267e-08	Diastolic blood pressure	UKBB	2017
	0.01245	0.001739	8.038e-13	Height	UKBB	2017
	0.01295	0.001729	6.794e-14	Impedance of arm left	UKBB	2017
	0.01199	0.001722	3.324e-12	Impedance of arm right	UKBB	2017
	0.01749	0.002232	4.612e-15	Impedance of leg left	UKBB	2017
	0.01726	0.002215	6.635e-15	Impedance of leg right	UKBB	2017
	0.01591	0.001867	1.531e-17	Impedance of whole body	UKBB	2017
	0.008436	0.001147	1.876e-13	No blood clot, bronchitis, emphysema, asthma, rhinitis, eczema or allergy diagnosed by doctor	UKBB	2017
	-0.005923	0.0007857	4.747e-14	Self-reported asthma	UKBB	2017
	0.00658	0.001118	4e-09	Vascular or heart problems diagnosed by doctor: none of the above	UKBB	2017
	-0.07219	0.01265	1.15e-08	Asthma	29273806	2018
	-0.04579	0.007029	7.3e-11	Coronary artery disease	29212778	2018
	-0.0382	0.0057	1.433e-11	Coronary artery disease	29212778	2018
rs7625643	-0.0288	0.003676	4.69e-15	Lymphocyte count	27863252	2016
	-0.02156	0.003637	3.094e-09	Lymphocyte percentage of white cells	27863252	2016
	0.03363	0.003613	1.294e-20	Mean corpuscular hemoglobin	27863252	2016
	0.03785	0.003603	8.204e-26	Mean corpuscular volume	27863252	2016
	-0.03401	0.003631	7.58e-21	Red blood cell count	27863252	2016
	-0.0346	0.0058	2.963e-09	Allergic disease	29083406	2017
	NA	NA	3.9e-09	Myopia	23468642	2013
	-0.03401	0.003633	8e-21	Red blood cell count	27863252	2016
rs7626218	0.005201	0.0007965	6.603e-11	Asthma	UKBB	2017
	0.005321	0.000798	2.595e-11	Self-reported asthma	UKBB	2017
	-0.0405	0.0059	5.716e-12	Allergic disease	29083406	2017
rs78556180	0.009643	0.001611	2.184e-09	No blood clot, bronchitis, emphysema, asthma, rhinitis, eczema or allergy diagnosed by doctor	UKBB	2017
rs7961712	0.006486	0.001094	3.105e-09	Asthma	UKBB	2017
	0.006889	0.001097	3.345e-10	Self-reported asthma	UKBB	2017
rs802731	0.005435	0.0008756	5.393e-10	Asthma	UKBB	2017
	-0.007096	0.00128	2.967e-08	No blood clot, bronchitis, emphysema, asthma, rhinitis, eczema or allergy diagnosed by doctor	UKBB	2017
	0.005493	0.0008773	3.831e-10	Self-reported asthma	UKBB	2017
rs835673	0.007479	0.001291	6.893e-09	No blood clot, bronchitis, emphysema, asthma, rhinitis, eczema or allergy diagnosed by doctor	UKBB	2017
rs892225	0.03185	0.003766	2.701e-17	High light scatter percentage of red cells	27863252	2016
	0.03038	0.003766	7.258e-16	High light scatter reticulocyte count	27863252	2016
	0.02717	0.003729	3.208e-13	Immature fraction of reticulocytes	27863252	2016
	0.02476	0.003773	5.28e-11	Reticulocyte count	27863252	2016
	0.02745	0.003771	3.33e-13	Reticulocyte fraction of red cells	27863252	2016
	0.03158	0.003232	1.522e-22	Heel bone mineral density	UKBB	2017
	0.03298	0.004327	2.549e-14	Heel bone mineral density left	UKBB	2017
	0.02872	0.0043	2.412e-11	Heel bone mineral density right	UKBB	2017
rs912131	0.03109	0.003913	1.918e-15	Eosinophil count	27863252	2016
	0.02851	0.003926	3.832e-13	Eosinophil percentage of granulocytes	27863252	2016
	0.03037	0.003908	7.828e-15	Eosinophil percentage of white cells	27863252	2016
	-0.02576	0.003926	5.351e-11	Neutrophil percentage of granulocytes	27863252	2016
	0.02896	0.003917	1.436e-13	Sum eosinophil basophil counts	27863252	2016
	0.007218	0.0008508	2.186e-17	Asthma	UKBB	2017
	-0.008773	0.001244	1.761e-12	No blood clot, bronchitis, emphysema, asthma, rhinitis, eczema or allergy diagnosed by doctor	UKBB	2017
	0.007128	0.0008523	6.139e-17	Self-reported asthma	UKBB	2017
rs916379	0.02071	0.003656	1.461e-08	Eosinophil percentage of white cells	27863252	2016
rs919826	-0.01331	0.002086	1.777e-10	Forced expiratory volume in 1-second	UKBB	2017
	-0.01366	0.002293	2.591e-09	Forced expiratory volume in 1-second, best measure	UKBB	2017
	0.004393	0.000782	1.938e-08	Self-reported asthma	UKBB	2017
rs9273386	0.02571	0.003615	1.141e-12	Granulocyte percentage of myeloid white cells	27863252	2016
	-0.02132	0.003605	3.338e-09	Monocyte percentage of white cells	27863252	2016
